# Supplementary material for: R-Ferrite-type barium cobalt stannate, BaCo2Sn4O11
Source: Acta Crystallogr Sect E Struct Rep Online. 2008 Sep 27;64(Pt 10):i71. doi: 10.1107/S1600536808030572 (PMC2959454; doi:10.1107/S1600536808030572)
Supplement: Supplementary file 1 [file e-64-00i71-sup1.cif]

##############################################################################
###                                                                        ###
###        Electronic paper (Acta Crystallographica Section E)             ###
###                                                                        ###
##############################################################################
#                                                                            #
# This CIF contains the data in a paper accepted for publication in Acta     #
# Crystallographica Section E. It conforms to the requirements of Notes      #
# for Authors for Section E, and has been peer reviewed under the auspices   #
# of the IUCr Commission on Journals.                                        #
#                                                                            #
# Full details of the Crystallographic Information File format               #
# are given in the paper "The Crystallographic Information File (CIF):       #
# a New Standard Archive File for Crystallography" by S. R. Hall, F. H.      #
# Allen and I. D. Brown [Acta Cryst. (1991), A47, 655-685].                  #
#                                                                            #
# The current version of the core CIF dictionary is obtainable from          #
# ftp://ftp.iucr.org/pub/cif_core.dic. The current version number is 2.4.    #
#                                                                            #
# Software is freely available for graphical display of the structure(s) in  #
# this CIF.  For information consult the CIF home page http://www.iucr.org/  #
# cif/home.html                                                              #
#                                                                            #
# This file may be used for bona fide research purposes within the           #
# scientific community so long as proper attribution is given to the journal # 
# article from which it was obtained.                                        #
#                                                                            #
##############################################################################
                                             
data_global
_audit_creation_method     'from SHELXL97 with EMEditor'
_journal_date_recd_electronic     2008-09-10
_journal_date_accepted     2008-09-23
_journal_name_full     'Acta Crystallographica, Section E'
_journal_year     2008
_journal_volume     64
_journal_issue     10
_journal_page_first     i71
_journal_page_last     i71
_journal_paper_category     QI
_journal_coeditor_code     MG2057
_publ_contact_author_name     'Dr Hisanori Yamane'
_publ_contact_author_address
;
Institute for Multidisciplinary Research for Advanced Materials
Tohoku University
2-1-1 Katahira
Aobaku
Sendai 980-8577
Japan
;
_publ_contact_author_email     yamane@tagen.tohoku.ac.jp
_publ_contact_author_fax     '81 22 217 5813'
_publ_contact_author_phone     '81 22 217 5813'
_publ_section_title
;
<i>R</i>-Ferrite-type barium cobalt stannate, BaCo~2~Sn~4~O~11~
;
loop_
    _publ_author_name
    _publ_author_address
    'Hisanori Yamane'
;
Institute of Multidisciplinary Research for Advanced Materials
Tohoku University
2-1-1 Katahira
Aobaku
Sendai 980-8577
Japan
;
    'Takeshi Ono'
;
Center for Interdisciplinary Research
Tohoku University
Aramaki Aza-Aoba
Aobaku
Sendai 980-8578
Japan
;
    'Takahiro Yamada'
;
Institute of Multidisciplinary Research for Advanced Materials
Tohoku University
2-1-1 Katahira
Aobaku
Sendai 980-8577
Japan
;
data_I
_audit_creation_method     SHELXL97
_chemical_name_systematic
;
barium cobalt stannate
;
_chemical_name_common     'barium cobalt tin oxide'
_chemical_formula_moiety     'Ba Co2 Sn4 O11'
_chemical_formula_sum     'Ba Co2 O11 Sn4'
_chemical_formula_iupac     'Ba Co2 Sn4 O11'
_chemical_formula_weight     905.96
_chemical_melting_point     ?
_symmetry_cell_setting     hexagonal
_symmetry_space_group_name_H-M     'P 63/m m c'
_symmetry_space_group_name_Hall     '-P 6c 2c'
loop_
    _symmetry_equiv_pos_as_xyz
    'x, y, z'
    '-x, -y, z+1/2'
    '-y, x-y, z'
    '-x+y, -x, z'
    'x-y, x, z+1/2'
    'y, -x+y, z+1/2'
    'x-y, -y, -z'
    '-x, -x+y, -z'
    'y, x, -z'
    '-y, -x, -z+1/2'
    'x, x-y, -z+1/2'
    '-x+y, y, -z+1/2'
    '-x, -y, -z'
    'x, y, -z-1/2'
    'y, -x+y, -z'
    'x-y, x, -z'
    '-x+y, -x, -z-1/2'
    '-y, x-y, -z-1/2'
    '-x+y, y, z'
    'x, x-y, z'
    '-y, -x, z'
    'y, x, z-1/2'
    '-x, -x+y, z-1/2'
    'x-y, -y, z-1/2'
_cell_length_a     6.0880(2)
_cell_length_b     6.0880(2)
_cell_length_c     14.1049(6)
_cell_angle_alpha     90.00
_cell_angle_beta     90.00
_cell_angle_gamma     120.00
_cell_volume     452.74(3)
_cell_formula_units_Z     2
_cell_measurement_reflns_used     3536
_cell_measurement_theta_min     7.73
_cell_measurement_theta_max     54.72
_cell_measurement_temperature     293(2)
_exptl_crystal_description     block
_exptl_crystal_colour     green
_exptl_crystal_size_max     0.064
_exptl_crystal_size_mid     0.041
_exptl_crystal_size_min     0.027
_exptl_crystal_density_diffrn     6.646
_exptl_crystal_density_meas     ?
_exptl_crystal_density_method     'not measured'
_exptl_crystal_F_000     796
loop_
    _exptl_crystal_face_index_h
    _exptl_crystal_face_index_k
    _exptl_crystal_face_index_l
    _exptl_crystal_face_perp_dist
    -5.83 1.99 3.09 0.0147
    -1.54 1.84 -13.31 0.0061
    -5.83 1.99 3.09 0.0147
    1.54 -1.84 13.31 0.0061
    -2.17 5.76 4.04 0.0257
    -1.68 -4.17 -1.84 0.0249
    5.57 -4.17 -4.25 0.0119
    5.39 -0.39 -2.02 0.0104
_exptl_absorpt_coefficient_mu     18.760
_exptl_absorpt_correction_type     numerical
_exptl_absorpt_process_details     '(NUMABS; Higashi, 1999)'
_exptl_absorpt_correction_T_min     0.524209
_exptl_absorpt_correction_T_max     0.800647
_exptl_special_details
;
;
_diffrn_ambient_temperature     293(2)
_diffrn_radiation_type     MoK\a
_diffrn_radiation_wavelength     0.71075
_diffrn_radiation_source     'fine-focus sealed tube'
_diffrn_radiation_monochromator     graphite
_diffrn_measurement_device_type     'Rigaku R-AXIS RAPID'
_diffrn_measurement_method     \w
_diffrn_detector_area_resol_mean     10.00
_diffrn_reflns_number     3945
_diffrn_reflns_av_R_equivalents     0.0723
_diffrn_reflns_av_sigmaI/netI     0.0357
_diffrn_reflns_theta_min     3.86
_diffrn_reflns_theta_max     27.36
_diffrn_reflns_theta_full     27.36
_diffrn_measured_fraction_theta_max     0.996
_diffrn_measured_fraction_theta_full     0.996
_diffrn_reflns_limit_h_min     -7
_diffrn_reflns_limit_h_max     7
_diffrn_reflns_limit_k_min     -7
_diffrn_reflns_limit_k_max     7
_diffrn_reflns_limit_l_min     -18
_diffrn_reflns_limit_l_max     18
_diffrn_standards_number     0
_diffrn_standards_interval_count     .
_diffrn_standards_interval_time     .
_diffrn_standards_decay_%     ?
_refine_special_details
;
Refinement of <i>F</i>^2^ against ALL reflections. The weighted <i>R</i>-factor
<i>wR</i> and goodness of fit <i>S</i> are based on <i>F</i>^2^, conventional
<i>R</i>-factors <i>R</i> are based on <i>F</i>, with <i>F</i> set to zero for
negative <i>F</i>^2^. The threshold expression of <i>F</i>^2^ >
\s(<i>F</i>^2^) is used only for calculating <i>R</i>-factors(gt) <i>etc</i>.
and is not relevant to the choice of reflections for refinement.
<i>R</i>-factors based on <i>F</i>^2^ are statistically about twice as large
as those based on <i>F</i>, and <i>R</i>- factors based on ALL data will be
even larger.
;
_reflns_number_total     230
_reflns_number_gt     215
_reflns_threshold_expression     I>2\s(I)
_refine_ls_structure_factor_coef     Fsqd
_refine_ls_matrix_type     full
_refine_ls_R_factor_all     0.0197
_refine_ls_R_factor_gt     0.0181
_refine_ls_wR_factor_gt     0.0407
_refine_ls_wR_factor_ref     0.0411
_refine_ls_goodness_of_fit_ref     1.128
_refine_ls_restrained_S_all     1.126
_refine_ls_number_reflns     230
_refine_ls_number_parameters     28
_refine_ls_number_restraints     1
_refine_ls_weighting_scheme     calc
_refine_ls_weighting_details
                    'calc w = 1/[\s^2^(Fo^2^)+0.8941P] where P=(Fo^2^+2Fc^2^)/3'
_atom_sites_solution_primary     direct
_atom_sites_solution_secondary     difmap
_refine_ls_shift/su_max     0.000
_refine_ls_shift/su_mean     0.000
_refine_diff_density_max     0.726
_refine_diff_density_min     -1.814
_refine_ls_extinction_method     'SHELXL97 (Sheldrick, 2008)'
_refine_ls_extinction_coef     0.0041(4)
_refine_ls_extinction_expression
                                  'Fc^*^=kFc[1+0.001xFc^2^\l^3^/sin(2\q)]^-1/4^'
loop_
    _atom_type_symbol
    _atom_type_description
    _atom_type_scat_dispersion_real
    _atom_type_scat_dispersion_imag
    _atom_type_scat_source
    'O' 'O' 0.0106 0.0060
                         'International Tables Vol C Tables 4.2.6.8 and 6.1.1.4'
    'Co' 'Co' 0.3494 0.9721
                         'International Tables Vol C Tables 4.2.6.8 and 6.1.1.4'
    'Sn' 'Sn' -0.6537 1.4246
                         'International Tables Vol C Tables 4.2.6.8 and 6.1.1.4'
    'Ba' 'Ba' -0.3244 2.2819
                         'International Tables Vol C Tables 4.2.6.8 and 6.1.1.4'
_computing_data_collection     'PROCESS-AUTO (Rigaku/MSC, 2005)'
_computing_cell_refinement     'PROCESS-AUTO (Rigaku/MSC, 2005)'
_computing_data_reduction     'CrystalStructure (Rigaku/MSC, 2005)'
_computing_structure_solution     'SHELXS97 (Sheldrick, 2008)'
_computing_structure_refinement     'SHELXL97 (Sheldrick, 2008)'
_computing_molecular_graphics     'VESTA (Momma & Izumi, 2008)'
_computing_publication_material     'SHELXL97 (Sheldrick, 2008)'
loop_
    _atom_site_type_symbol
    _atom_site_label
    _atom_site_fract_x
    _atom_site_fract_y
    _atom_site_fract_z
    _atom_site_U_iso_or_equiv
    _atom_site_adp_type
    _atom_site_calc_flag
    _atom_site_refinement_flags
    _atom_site_occupancy
    _atom_site_disorder_assembly
    _atom_site_disorder_group
    Ba Ba1 0.3333 0.6667 0.2500 0.0147(2) Uani d S 1 . .
    Sn Sn1 0.5000 0.0000 0.0000 0.0112(3) Uani d SP 0.664(7) . .
    Co Co1 0.5000 0.0000 0.0000 0.0112(3) Uani d SP 0.336(7) . .
    Sn Sn2 0.0000 0.0000 0.14643(4) 0.0096(2) Uani d S 1 . .
    Co Co2 0.6667 0.3333 0.2500 0.0203(4) Uani d S 1 . .
    O O1 0.1728(3) 0.3456(5) 0.0815(2) 0.0118(7) Uani d S 1 . .
    O O2 0.2933(8) 0.1466(4) 0.2500 0.0129(10) Uani d S 1 . .
    O O3 0.6667 0.3333 0.0772(4) 0.0136(12) Uani d S 1 . .
loop_
    _atom_site_aniso_label
    _atom_site_aniso_U_11
    _atom_site_aniso_U_22
    _atom_site_aniso_U_33
    _atom_site_aniso_U_12
    _atom_site_aniso_U_13
    _atom_site_aniso_U_23
    Ba1 0.0169(3) 0.0169(3) 0.0103(4) 0.00844(15) 0.000 0.000
    Sn1 0.0139(4) 0.0110(4) 0.0076(4) 0.0055(2) 0.00013(10) 0.0003(2)
    Co1 0.0139(4) 0.0110(4) 0.0076(4) 0.0055(2) 0.00013(10) 0.0003(2)
    Sn2 0.0113(3) 0.0113(3) 0.0062(3) 0.00563(14) 0.000 0.000
    Co2 0.0086(5) 0.0086(5) 0.0436(13) 0.0043(3) 0.000 0.000
    O1 0.0139(12) 0.0132(17) 0.0080(17) 0.0066(8) 0.0015(6) 0.0030(13)
    O2 0.010(2) 0.0174(18) 0.009(2) 0.0051(11) 0.000 0.000
    O3 0.0159(18) 0.0159(18) 0.009(3) 0.0080(9) 0.000 0.000
loop_
    _geom_bond_atom_site_label_1
    _geom_bond_atom_site_label_2
    _geom_bond_site_symmetry_2
    _geom_bond_distance
    _geom_bond_publ_flag
    Ba1 O1 17_566 2.918(3) yes
    Ba1 O1 4_565 2.918(3) yes
    Ba1 O1 18_666 2.918(3) yes
    Ba1 O1 . 2.918(3) yes
    Ba1 O1 3_665 2.918(3) yes
    Ba1 O1 14_556 2.918(3) yes
    Ba1 O2 4_565 3.051(6) yes
    Ba1 O2 3 3.051(6) yes
    Ba1 O2 1_565 3.051(6) yes
    Ba1 O2 3_665 3.051(6) yes
    Ba1 O2 . 3.051(6) yes
    Ba1 O2 4_665 3.051(6) yes
    Sn1 O3 . 2.068(3) yes
    Sn1 O3 13_655 2.068(3) yes
    Sn1 O1 3_655 2.074(2) yes
    Sn1 O1 15 2.074(2) yes
    Sn1 O1 4 2.074(2) yes
    Sn1 O1 16_655 2.074(2) yes
    Sn1 Sn1 3_655 3.04401(10) ?
    Sn1 Sn1 3_545 3.04401(10) ?
    Sn1 Co1 3_655 3.04401(10) ?
    Sn1 Co1 3_545 3.04401(10) ?
    Sn1 Sn1 4_655 3.04401(10) ?
    Sn1 Co1 4_655 3.04401(10) ?
    Sn2 O1 3 2.040(3) yes
    Sn2 O1 . 2.040(3) yes
    Sn2 O1 4 2.040(3) yes
    Sn2 O2 . 2.127(3) yes
    Sn2 O2 3 2.127(3) yes
    Sn2 O2 4 2.127(3) yes
    Sn2 Sn2 14_556 2.9217(11) yes
    Sn2 O3 1_455 3.6479(15) ?
    Sn2 O3 1_445 3.6479(15) ?
    Sn2 O3 . 3.6479(15) ?
    Sn2 Ba1 1_545 3.8064(2) ?
    Sn2 Co2 1_455 3.8064(2) ?
    Co2 O2 3_655 1.969(4) yes
    Co2 O2 4_665 1.969(4) yes
    Co2 O2 . 1.969(4) yes
    Co2 O3 . 2.437(6) yes
    Co2 O3 14_556 2.437(6) yes
    Co2 Ba1 1_655 3.51492(11) ?
    O1 Co1 4_665 2.074(2) ?
    O1 Sn1 4_665 2.074(2) ?
    O1 Co1 3 2.074(2) ?
    O1 Sn1 3 2.074(2) ?
    O1 O3 13_665 2.806(5) ?
    O1 O3 . 3.045(2) ?
    O1 O3 1_455 3.045(2) ?
    O1 Co2 1_455 3.8627(19) ?
    O2 Sn2 14_556 2.127(3) ?
    O2 Ba1 1_545 3.052(3) ?
    O2 O3 14_556 3.133(5) ?
    O2 O3 . 3.133(5) ?
    O3 Co1 3_655 2.068(3) ?
    O3 Sn1 3_655 2.068(3) ?
    O3 Co1 4_665 2.068(3) ?
    O3 Sn1 4_665 2.068(3) ?
loop_
    _geom_angle_atom_site_label_1
    _geom_angle_atom_site_label_2
    _geom_angle_atom_site_label_3
    _geom_angle_site_symmetry_1
    _geom_angle_site_symmetry_3
    _geom_angle
    _geom_angle_publ_flag
    O1 Ba1 O1 17_566 4_565 109.09(11) ?
    O1 Ba1 O1 17_566 18_666 60.31(9) ?
    O1 Ba1 O1 4_565 18_666 146.28(5) ?
    O1 Ba1 O1 17_566 . 146.28(5) ?
    O1 Ba1 O1 4_565 . 60.31(9) ?
    O1 Ba1 O1 18_666 . 146.28(5) ?
    O1 Ba1 O1 17_566 3_665 146.28(5) ?
    O1 Ba1 O1 4_565 3_665 60.31(9) ?
    O1 Ba1 O1 18_666 3_665 109.09(12) ?
    O1 Ba1 O1 . 3_665 60.31(9) ?
    O1 Ba1 O1 17_566 14_556 60.31(9) ?
    O1 Ba1 O1 4_565 14_556 146.28(5) ?
    O1 Ba1 O1 18_666 14_556 60.31(9) ?
    O1 Ba1 O1 . 14_556 109.09(11) ?
    O1 Ba1 O1 3_665 14_556 146.28(5) ?
    O1 Ba1 O2 17_566 4_565 58.59(5) ?
    O1 Ba1 O2 4_565 4_565 58.59(5) ?
    O1 Ba1 O2 18_666 4_565 118.76(5) ?
    O1 Ba1 O2 . 4_565 92.30(4) ?
    O1 Ba1 O2 3_665 4_565 118.76(5) ?
    O1 Ba1 O2 14_556 4_565 92.30(5) ?
    O1 Ba1 O2 17_566 3 92.30(4) ?
    O1 Ba1 O2 4_565 3 92.30(4) ?
    O1 Ba1 O2 18_666 3 118.76(5) ?
    O1 Ba1 O2 . 3 58.59(5) ?
    O1 Ba1 O2 3_665 3 118.76(5) ?
    O1 Ba1 O2 14_556 3 58.59(5) ?
    O2 Ba1 O2 4_565 3 67.94(15) ?
    O1 Ba1 O2 17_566 1_565 58.59(5) ?
    O1 Ba1 O2 4_565 1_565 58.59(5) ?
    O1 Ba1 O2 18_666 1_565 92.30(4) ?
    O1 Ba1 O2 . 1_565 118.76(5) ?
    O1 Ba1 O2 3_665 1_565 92.30(4) ?
    O1 Ba1 O2 14_556 1_565 118.76(5) ?
    O2 Ba1 O2 4_565 1_565 52.06(15) ?
    O2 Ba1 O2 3 1_565 120.0000(10)
                                 ?
    O1 Ba1 O2 17_566 3_665 92.30(4) ?
    O1 Ba1 O2 4_565 3_665 92.30(4) ?
    O1 Ba1 O2 18_666 3_665 58.59(5) ?
    O1 Ba1 O2 . 3_665 118.76(5) ?
    O1 Ba1 O2 3_665 3_665 58.59(5) ?
    O1 Ba1 O2 14_556 3_665 118.76(5) ?
    O2 Ba1 O2 4_565 3_665 120.0 ?
    O2 Ba1 O2 3 3_665 172.06(15) ?
    O2 Ba1 O2 1_565 3_665 67.94(15) ?
    O1 Ba1 O2 17_566 . 118.76(5) ?
    O1 Ba1 O2 4_565 . 118.76(5) ?
    O1 Ba1 O2 18_666 . 92.30(4) ?
    O1 Ba1 O2 . . 58.59(5) ?
    O1 Ba1 O2 3_665 . 92.30(4) ?
    O1 Ba1 O2 14_556 . 58.59(5) ?
    O2 Ba1 O2 4_565 . 120.0 ?
    O2 Ba1 O2 3 . 52.06(15) ?
    O2 Ba1 O2 1_565 . 172.06(15) ?
    O2 Ba1 O2 3_665 . 120.0 ?
    O1 Ba1 O2 17_566 4_665 118.76(5) ?
    O1 Ba1 O2 4_565 4_665 118.76(5) ?
    O1 Ba1 O2 18_666 4_665 58.59(5) ?
    O1 Ba1 O2 . 4_665 92.30(4) ?
    O1 Ba1 O2 3_665 4_665 58.59(5) ?
    O1 Ba1 O2 14_556 4_665 92.30(4) ?
    O2 Ba1 O2 4_565 4_665 172.06(15) ?
    O2 Ba1 O2 3 4_665 120.0 ?
    O2 Ba1 O2 1_565 4_665 120.0 ?
    O2 Ba1 O2 3_665 4_665 52.06(15) ?
    O2 Ba1 O2 . 4_665 67.94(15) ?
    O3 Sn1 O3 . 13_655 180.0(3) yes
    O3 Sn1 O1 . 3_655 94.67(11) yes
    O3 Sn1 O1 13_655 3_655 85.33(11) yes
    O3 Sn1 O1 . 15 85.33(11) ?
    O3 Sn1 O1 13_655 15 94.67(11) ?
    O1 Sn1 O1 3_655 15 180.00(14) ?
    O3 Sn1 O1 . 4 94.67(11) ?
    O3 Sn1 O1 13_655 4 85.33(11) ?
    O1 Sn1 O1 3_655 4 89.97(16) ?
    O1 Sn1 O1 15 4 90.03(16) ?
    O3 Sn1 O1 . 16_655 85.33(11) ?
    O3 Sn1 O1 13_655 16_655 94.67(11) ?
    O1 Sn1 O1 3_655 16_655 90.03(16) ?
    O1 Sn1 O1 15 16_655 89.97(16) ?
    O1 Sn1 O1 4 16_655 180.00(14) ?
    O3 Sn1 Sn1 . 3_655 42.60(9) ?
    O3 Sn1 Sn1 13_655 3_655 137.40(9) ?
    O1 Sn1 Sn1 3_655 3_655 91.55(7) ?
    O1 Sn1 Sn1 15 3_655 88.45(7) ?
    O1 Sn1 Sn1 4 3_655 137.22(6) ?
    O1 Sn1 Sn1 16_655 3_655 42.78(6) ?
    O3 Sn1 Sn1 . 3_545 137.40(9) ?
    O3 Sn1 Sn1 13_655 3_545 42.60(9) ?
    O1 Sn1 Sn1 3_655 3_545 88.45(7) ?
    O1 Sn1 Sn1 15 3_545 91.55(7) ?
    O1 Sn1 Sn1 4 3_545 42.78(6) ?
    O1 Sn1 Sn1 16_655 3_545 137.22(6) ?
    Sn1 Sn1 Sn1 3_655 3_545 180.0 ?
    O3 Sn1 Co1 . 3_655 42.60(9) ?
    O3 Sn1 Co1 13_655 3_655 137.40(9) ?
    O1 Sn1 Co1 3_655 3_655 91.55(7) ?
    O1 Sn1 Co1 15 3_655 88.45(7) ?
    O1 Sn1 Co1 4 3_655 137.22(6) ?
    O1 Sn1 Co1 16_655 3_655 42.78(6) ?
    Sn1 Sn1 Co1 3_655 3_655 0.0 ?
    Sn1 Sn1 Co1 3_545 3_655 180.0 ?
    O3 Sn1 Co1 . 3_545 137.40(9) ?
    O3 Sn1 Co1 13_655 3_545 42.60(9) ?
    O1 Sn1 Co1 3_655 3_545 88.45(7) ?
    O1 Sn1 Co1 15 3_545 91.55(7) ?
    O1 Sn1 Co1 4 3_545 42.78(6) ?
    O1 Sn1 Co1 16_655 3_545 137.22(6) ?
    Sn1 Sn1 Co1 3_655 3_545 180.0 ?
    Sn1 Sn1 Co1 3_545 3_545 0.0 ?
    Co1 Sn1 Co1 3_655 3_545 180.0 ?
    O3 Sn1 Sn1 . 4_655 137.40(9) ?
    O3 Sn1 Sn1 13_655 4_655 42.60(9) ?
    O1 Sn1 Sn1 3_655 4_655 42.78(6) ?
    O1 Sn1 Sn1 15 4_655 137.22(6) ?
    O1 Sn1 Sn1 4 4_655 88.45(7) ?
    O1 Sn1 Sn1 16_655 4_655 91.55(7) ?
    Sn1 Sn1 Sn1 3_655 4_655 120.0 ?
    Sn1 Sn1 Sn1 3_545 4_655 60.0 ?
    Co1 Sn1 Sn1 3_655 4_655 120.0 ?
    Co1 Sn1 Sn1 3_545 4_655 60.0 ?
    O3 Sn1 Co1 . 4_655 137.40(9) ?
    O3 Sn1 Co1 13_655 4_655 42.60(9) ?
    O1 Sn1 Co1 3_655 4_655 42.78(6) ?
    O1 Sn1 Co1 15 4_655 137.22(6) ?
    O1 Sn1 Co1 4 4_655 88.45(7) ?
    O1 Sn1 Co1 16_655 4_655 91.55(7) ?
    Sn1 Sn1 Co1 3_655 4_655 120.0 ?
    Sn1 Sn1 Co1 3_545 4_655 60.0 ?
    Co1 Sn1 Co1 3_655 4_655 120.0 ?
    Co1 Sn1 Co1 3_545 4_655 60.0 ?
    Sn1 Sn1 Co1 4_655 4_655 0.0 ?
    O1 Sn2 O1 3 . 101.38(11) yes
    O1 Sn2 O1 3 4 101.38(11) ?
    O1 Sn2 O1 . 4 101.38(11) ?
    O1 Sn2 O2 3 . 163.32(12) yes
    O1 Sn2 O2 . . 89.07(8) yes
    O1 Sn2 O2 4 . 89.07(8) ?
    O1 Sn2 O2 3 3 89.07(8) ?
    O1 Sn2 O2 . 3 89.07(8) ?
    O1 Sn2 O2 4 3 163.32(12) ?
    O2 Sn2 O2 . 3 78.03(12) ?
    O1 Sn2 O2 3 4 89.07(8) ?
    O1 Sn2 O2 . 4 163.32(12) ?
    O1 Sn2 O2 4 4 89.07(8) ?
    O2 Sn2 O2 . 4 78.03(12) ?
    O2 Sn2 O2 3 4 78.03(12) ?
    O1 Sn2 Sn2 3 14_556 116.69(9) ?
    O1 Sn2 Sn2 . 14_556 116.69(9) ?
    O1 Sn2 Sn2 4 14_556 116.69(9) ?
    O2 Sn2 Sn2 . 14_556 46.63(8) ?
    O2 Sn2 Sn2 3 14_556 46.63(8) ?
    O2 Sn2 Sn2 4 14_556 46.63(8) ?
    O1 Sn2 O3 3 1_455 56.59(3) ?
    O1 Sn2 O3 . 1_455 56.59(3) ?
    O1 Sn2 O3 4 1_455 137.79(12) ?
    O2 Sn2 O3 . 1_455 122.27(6) ?
    O2 Sn2 O3 3 1_455 58.89(11) ?
    O2 Sn2 O3 4 1_455 122.27(6) ?
    Sn2 Sn2 O3 14_556 1_455 105.52(8) ?
    O1 Sn2 O3 3 1_445 56.59(3) ?
    O1 Sn2 O3 . 1_445 137.79(12) ?
    O1 Sn2 O3 4 1_445 56.59(3) ?
    O2 Sn2 O3 . 1_445 122.27(6) ?
    O2 Sn2 O3 3 1_445 122.27(6) ?
    O2 Sn2 O3 4 1_445 58.89(11) ?
    Sn2 Sn2 O3 14_556 1_445 105.52(8) ?
    O3 Sn2 O3 1_455 1_445 113.12(7) ?
    O1 Sn2 O3 3 . 137.79(12) ?
    O1 Sn2 O3 . . 56.59(3) ?
    O1 Sn2 O3 4 . 56.59(3) ?
    O2 Sn2 O3 . . 58.89(11) ?
    O2 Sn2 O3 3 . 122.27(6) ?
    O2 Sn2 O3 4 . 122.27(6) ?
    Sn2 Sn2 O3 14_556 . 105.52(8) ?
    O3 Sn2 O3 1_455 . 113.12(7) ?
    O3 Sn2 O3 1_445 . 113.12(7) ?
    O1 Sn2 Ba1 3 1_545 125.796(15) ?
    O1 Sn2 Ba1 . 1_545 125.796(15) ?
    O1 Sn2 Ba1 4 1_545 49.26(9) ?
    O2 Sn2 Ba1 . 1_545 53.189(6) ?
    O2 Sn2 Ba1 3 1_545 114.06(8) ?
    O2 Sn2 Ba1 4 1_545 53.189(6) ?
    Sn2 Sn2 Ba1 14_556 1_545 67.432(8) ?
    O3 Sn2 Ba1 1_455 1_545 172.95(8) ?
    O3 Sn2 Ba1 1_445 1_545 69.99(4) ?
    O3 Sn2 Ba1 . 1_545 69.99(4) ?
    O1 Sn2 Co2 3 1_455 76.11(5) ?
    O1 Sn2 Co2 . 1_455 76.11(5) ?
    O1 Sn2 Co2 4 1_455 175.88(9) ?
    O2 Sn2 Co2 . 1_455 94.13(5) ?
    O2 Sn2 Co2 3 1_455 20.80(8) ?
    O2 Sn2 Co2 4 1_455 94.13(5) ?
    Sn2 Sn2 Co2 14_556 1_455 67.432(8) ?
    O3 Sn2 Co2 1_455 1_455 38.09(8) ?
    O3 Sn2 Co2 1_445 1_455 123.20(2) ?
    O3 Sn2 Co2 . 1_455 123.20(2) ?
    Ba1 Sn2 Co2 1_545 1_455 134.863(15) ?
    O2 Co2 O2 3_655 4_665 120.0000(10)
                                     yes
    O2 Co2 O2 3_655 . 120.0 ?
    O2 Co2 O2 4_665 . 120.0 ?
    O2 Co2 O3 3_655 . 90.0 yes
    O2 Co2 O3 4_665 . 90.0000(10)
                                ?
    O2 Co2 O3 . . 90.0 ?
    O2 Co2 O3 3_655 14_556 90.0 ?
    O2 Co2 O3 4_665 14_556 90.0 ?
    O2 Co2 O3 . 14_556 90.0 ?
    O3 Co2 O3 . 14_556 180.0 yes
    O2 Co2 Ba1 3_655 1_655 60.0 ?
    O2 Co2 Ba1 4_665 1_655 60.0 ?
    O2 Co2 Ba1 . 1_655 180.0 ?
    O3 Co2 Ba1 . 1_655 90.0 ?
    O3 Co2 Ba1 14_556 1_655 90.0 ?
    Sn2 O1 Co1 . 4_665 126.84(8) ?
    Sn2 O1 Sn1 . 4_665 126.84(8) ?
    Co1 O1 Sn1 4_665 4_665 0.0 ?
    Sn2 O1 Co1 . 3 126.84(8) ?
    Co1 O1 Co1 4_665 3 94.45(12) ?
    Sn1 O1 Co1 4_665 3 94.45(12) ?
    Sn2 O1 Sn1 . 3 126.84(8) ?
    Co1 O1 Sn1 4_665 3 94.45(12) ?
    Sn1 O1 Sn1 4_665 3 94.45(12) ?
    Co1 O1 Sn1 3 3 0.0 ?
    Sn2 O1 O3 . 13_665 153.78(16) ?
    Co1 O1 O3 4_665 13_665 47.25(6) ?
    Sn1 O1 O3 4_665 13_665 47.25(6) ?
    Co1 O1 O3 3 13_665 47.25(6) ?
    Sn1 O1 O3 3 13_665 47.25(6) ?
    Sn2 O1 Ba1 . . 98.77(12) ?
    Co1 O1 Ba1 4_665 . 102.93(9) ?
    Sn1 O1 Ba1 4_665 . 102.93(9) ?
    Co1 O1 Ba1 3 . 102.93(9) ?
    Sn1 O1 Ba1 3 . 102.93(9) ?
    O3 O1 Ba1 13_665 . 107.45(11) ?
    Sn2 O1 O3 . . 89.42(7) ?
    Co1 O1 O3 4_665 . 42.59(8) ?
    Sn1 O1 O3 4_665 . 42.59(8) ?
    Co1 O1 O3 3 . 136.98(15) ?
    Sn1 O1 O3 3 . 136.98(15) ?
    O3 O1 O3 13_665 . 89.84(10) ?
    Ba1 O1 O3 . . 91.63(10) ?
    Sn2 O1 O3 . 1_455 89.42(7) ?
    Co1 O1 O3 4_665 1_455 136.98(15) ?
    Sn1 O1 O3 4_665 1_455 136.98(15) ?
    Co1 O1 O3 3 1_455 42.59(8) ?
    Sn1 O1 O3 3 1_455 42.59(8) ?
    O3 O1 O3 13_665 1_455 89.84(10) ?
    Ba1 O1 O3 . 1_455 91.63(10) ?
    O3 O1 O3 . 1_455 176.68(18) ?
    Sn2 O1 Co2 . . 73.06(6) ?
    Co1 O1 Co2 4_665 . 76.66(3) ?
    Sn1 O1 Co2 4_665 . 76.66(3) ?
    Co1 O1 Co2 3 . 157.83(12) ?
    Sn1 O1 Co2 3 . 157.83(12) ?
    O3 O1 Co2 13_665 . 120.06(6) ?
    Ba1 O1 Co2 . . 60.56(4) ?
    O3 O1 Co2 . . 39.11(11) ?
    O3 O1 Co2 1_455 . 143.08(14) ?
    Sn2 O1 Co2 . 1_455 73.06(6) ?
    Co1 O1 Co2 4_665 1_455 157.83(12) ?
    Sn1 O1 Co2 4_665 1_455 157.83(12) ?
    Co1 O1 Co2 3 1_455 76.66(3) ?
    Sn1 O1 Co2 3 1_455 76.66(3) ?
    O3 O1 Co2 13_665 1_455 120.06(6) ?
    Ba1 O1 Co2 . 1_455 60.56(4) ?
    O3 O1 Co2 . 1_455 143.08(14) ?
    O3 O1 Co2 1_455 1_455 39.11(11) ?
    Co2 O1 Co2 . 1_455 104.01(7) ?
    Co2 O2 Sn2 . . 136.63(8) ?
    Co2 O2 Sn2 . 14_556 136.63(8) ?
    Sn2 O2 Sn2 . 14_556 86.75(15) ?
    Co2 O2 Ba1 . 1_545 86.03(8) ?
    Sn2 O2 Ba1 . 1_545 92.88(5) ?
    Sn2 O2 Ba1 14_556 1_545 92.88(5) ?
    Co2 O2 Ba1 . . 86.03(8) ?
    Sn2 O2 Ba1 . . 92.88(5) ?
    Sn2 O2 Ba1 14_556 . 92.88(5) ?
    Ba1 O2 Ba1 1_545 . 172.06(15) ?
    Co2 O2 O3 . 14_556 51.07(9) ?
    Sn2 O2 O3 . 14_556 172.31(15) ?
    Sn2 O2 O3 14_556 14_556 85.56(7) ?
    Ba1 O2 O3 1_545 14_556 87.51(5) ?
    Ba1 O2 O3 . 14_556 87.51(5) ?
    Co2 O2 O3 . . 51.07(9) ?
    Sn2 O2 O3 . . 85.56(7) ?
    Sn2 O2 O3 14_556 . 172.31(15) ?
    Ba1 O2 O3 1_545 . 87.51(5) ?
    Ba1 O2 O3 . . 87.51(5) ?
    O3 O2 O3 14_556 . 102.13(17) ?
    Sn1 O3 Co1 . 3_655 94.80(17) ?
    Sn1 O3 Sn1 . 3_655 94.80(17) ?
    Co1 O3 Sn1 3_655 3_655 0.0 ?
    Sn1 O3 Co1 . 4_665 94.80(17) ?
    Co1 O3 Co1 3_655 4_665 94.80(17) ?
    Sn1 O3 Co1 3_655 4_665 94.80(17) ?
    Sn1 O3 Sn1 . 4_665 94.80(17) ?
    Co1 O3 Sn1 3_655 4_665 94.80(17) ?
    Sn1 O3 Sn1 3_655 4_665 94.80(17) ?
    Co1 O3 Sn1 4_665 4_665 0.0 ?
