# Supplementary material for: R-Ferrite-type barium cobalt stannate, BaCo2Sn4O11
Source: Acta Crystallogr Sect E Struct Rep Online. 2008 Sep 27;64(Pt 10):i71. doi: 10.1107/S1600536808030572 (PMC2959454; doi:10.1107/S1600536808030572)
Supplement: Supplementary file 2 [file e-64-00i71-Isup2.hkl]

# 
# h,k,l, Fc-squared, Fo-squared, sigma(Fo-squared) and status flag 
# 
data_I
_shelx_title 'BCSO in P63/mmc' 
_shelx_refln_list_code          4 
_shelx_F_calc_maximum      430.80 
_exptl_crystal_F_000       796.00 
_reflns_d_resolution_high  0.7732 
 
loop_ 
 _symmetry_equiv_pos_as_xyz 
 'x, y, z' 
 '-x, -y, z+1/2' 
 '-y, x-y, z' 
 '-x+y, -x, z' 
 'x-y, x, z+1/2' 
 'y, -x+y, z+1/2' 
 'x-y, -y, -z' 
 '-x, -x+y, -z' 
 'y, x, -z' 
 '-y, -x, -z+1/2' 
 'x, x-y, -z+1/2' 
 '-x+y, y, -z+1/2' 
 '-x, -y, -z' 
 'x, y, -z-1/2' 
 'y, -x+y, -z' 
 'x-y, x, -z' 
 '-x+y, -x, -z-1/2' 
 '-y, x-y, -z-1/2' 
 '-x+y, y, z' 
 'x, x-y, z' 
 '-y, -x, z' 
 'y, x, z-1/2' 
 '-x, -x+y, z-1/2' 
 'x-y, -y, z-1/2' 
 
_cell_length_a     6.0880 
_cell_length_b     6.0880 
_cell_length_c    14.1049 
_cell_angle_alpha  90.000 
_cell_angle_beta   90.000 
_cell_angle_gamma 120.000 
 
_shelx_F_squared_multiplier     1.000 
 
loop_ 
 _refln_index_h 
 _refln_index_k 
 _refln_index_l 
 _refln_F_squared_calc 
 _refln_F_squared_meas 
 _refln_F_squared_sigma 
 _refln_observed_status 
   0   1   0     1561.32     1472.97     24.84 o 
  -1   2   0    47519.28    47258.92    924.00 o 
   0   2   0    52444.68    51204.55   1035.84 o 
  -1   3   0      668.56      675.50     15.53 o 
   0   3   0    30281.90    30135.82    757.45 o 
  -2   4   0   185588.08   187816.14   5390.46 o 
  -1   4   0      495.16      477.20     20.61 o 
   0   4   0    28165.66    28282.49    905.07 o 
  -2   5   0      650.86      569.97     31.76 o 
  -1   5   0    16373.30    16333.65    518.68 o 
   0   5   0      423.55      370.40     77.59 o 
  -3   6   0    12685.71    12608.79   1060.59 o 
  -2   6   0    17125.79    16489.18    745.78 o 
  -1   6   0      190.93      155.57     43.62 o 
   0   6   0    53994.88    46951.43   9790.70 o 
  -3   7   0      272.09      160.68     47.86 o 
  -2   7   0     8023.38     7481.27    665.79 o 
  -1   7   0      202.62      149.41     79.56 o 
   0   1   1     1339.42     1330.13     21.54 o 
   0   2   1      749.14      683.80     17.79 o 
  -1   3   1      423.41      403.27      9.06 o 
   0   3   1      220.55      232.91      9.46 o 
  -1   4   1      673.62      716.27     17.69 o 
   0   4   1      301.56      399.20     30.17 o 
  -2   5   1      610.42      596.79     18.07 o 
  -1   5   1       60.38       71.92     11.98 o 
   0   5   1      112.97      188.37     27.11 o 
  -2   6   1      155.06      176.93     17.42 o 
  -1   6   1      235.87      262.76     27.46 o 
   0   6   1        0.22        3.79     19.12 o 
  -3   7   1       91.82       77.33     22.21 o 
  -2   7   1       75.27       57.28     25.33 o 
  -1   7   1      226.66      218.56     41.27 o 
   0   1   2     4116.92     4077.37     65.12 o 
  -1   2   2    52694.51    53121.20    820.75 o 
   0   2   2    42782.95    41744.88    605.54 o 
  -1   3   2     1084.85     1009.09     19.16 o 
   0   3   2    32643.26    32183.31    548.35 o 
  -2   4   2     1021.95     1080.19     32.49 o 
  -1   4   2     1479.81     1454.48     28.66 o 
   0   4   2    19222.16    19647.66    408.61 o 
  -2   5   2     1444.65     1398.49     30.07 o 
  -1   5   2    17902.40    18123.06    308.01 o 
   0   5   2      203.86      220.51     30.94 o 
  -3   6   2    14618.39    13391.21    632.36 o 
  -2   6   2    10484.26    10263.39    334.70 o 
  -1   6   2      416.85      382.97     33.94 o 
   0   6   2      346.72      341.29     54.21 o 
  -3   7   2      167.96      146.30     23.08 o 
  -2   7   2     7694.22     7471.27    353.87 o 
  -1   7   2      518.11      468.18     55.93 o 
   0   1   3     1042.69     1057.27     27.32 o 
   0   2   3    17315.45    18404.84    319.25 o 
  -1   3   3      596.89      572.74     12.45 o 
   0   3   3       12.40       12.39      5.60 o 
  -1   4   3      620.17      685.01     19.17 o 
   0   4   3     4907.99     4940.76    111.18 o 
  -2   5   3      406.12      411.69     17.24 o 
  -1   5   3        2.04       -6.42      6.42 o 
   0   5   3      208.70      214.26     26.26 o 
  -2   6   3     2179.39     2219.26     72.15 o 
  -1   6   3      297.30      317.97     28.13 o 
   0   6   3        0.18       11.71     25.44 o 
  -3   7   3      155.84      144.22     22.91 o 
  -2   7   3        1.14        3.65     17.04 o 
  -1   7   3      172.09      104.73     37.01 o 
   0   0   4    40970.66    40359.94   1833.99 o 
   0   1   4    68776.13    68104.09   1293.05 o 
  -1   2   4     6183.17     6195.55    122.13 o 
   0   2   4        9.20       23.47      8.52 o 
  -1   3   4    50006.94    50432.75    657.24 o 
   0   3   4     4076.05     4078.13     80.88 o 
  -2   4   4    15729.04    15701.63    301.99 o 
  -1   4   4    32280.23    32313.52    401.91 o 
   0   4   4        0.39       24.60     11.08 o 
  -2   5   4    20798.41    20733.96    293.49 o 
  -1   5   4     2155.78     2189.81     55.84 o 
   0   5   4    20189.21    21698.27    545.84 o 
  -3   6   4     1720.49     1661.77     62.32 o 
  -2   6   4        0.25       22.73      7.95 o 
  -1   6   4    15878.01    16992.34    389.30 o 
   0   6   4     4556.01     5004.24    196.72 o 
  -3   7   4    12752.95    13123.64    361.13 o 
  -2   7   4     1080.30     1096.56     57.10 o 
  -1   7   4     8863.63     9267.00    431.71 o 
   0   1   5     1069.58     1046.43     37.23 o 
   0   2   5      498.52      468.67     22.72 o 
  -1   3   5      437.11      433.88     17.01 o 
   0   3   5      152.97      172.04     16.98 o 
  -1   4   5      637.71      668.44     19.75 o 
   0   4   5      243.31      301.48     18.77 o 
  -2   5   5      566.83      562.04     22.81 o 
  -1   5   5       48.78       41.29      8.80 o 
   0   5   5      130.37      127.87     17.72 o 
  -2   6   5      126.30      112.78     13.62 o 
  -1   6   5      240.84      205.92     21.13 o 
   0   6   5        0.17       -9.71     21.44 o 
  -3   7   5      100.62      102.23     24.07 o 
  -2   7   5       67.02       52.17     22.55 o 
  -1   7   5      219.03      172.16     38.73 o 
   0   0   6     4569.11     3932.67    248.97 o 
   0   1   6     9088.71     9033.51    200.50 o 
  -1   2   6     3321.28     3256.51     83.57 o 
   0   2   6   126586.77   127918.85   2600.05 o 
  -1   3   6     6858.29     7014.55    115.94 o 
   0   3   6     1960.14     1916.84     65.54 o 
  -2   4   6     5083.57     5171.01    124.66 o 
  -1   4   6     4694.91     4632.75     83.57 o 
   0   4   6    60664.99    60549.82   1548.61 o 
  -2   5   6     3570.87     3627.97     75.15 o 
  -1   5   6     1239.54     1167.85     30.86 o 
   0   5   6     3239.50     3455.45    123.76 o 
  -3   6   6     1197.85     1130.31     50.22 o 
  -2   6   6    34737.28    34562.40    787.60 o 
  -1   6   6     2305.53     2423.11     76.88 o 
   0   6   6     2845.65     2998.15    137.86 o 
  -3   7   6     2029.21     2137.78     78.56 o 
  -2   7   6      340.08      285.01     34.77 o 
   0   1   7     1362.38     1337.12     51.98 o 
   0   2   7     1117.09     1143.69     47.42 o 
  -1   3   7      612.98      643.22     25.72 o 
   0   3   7      114.20      118.81     21.05 o 
  -1   4   7      780.13      783.49     29.41 o 
   0   4   7      509.07      497.93     29.99 o 
  -2   5   7      703.83      723.84     31.17 o 
  -1   5   7       40.02       40.81      8.42 o 
   0   5   7      173.29      165.17     23.54 o 
  -2   6   7      260.84      217.42     21.77 o 
  -1   6   7      280.48      200.83     28.39 o 
   0   6   7        0.19        4.12     24.05 o 
  -3   7   7      123.13      135.02     27.59 o 
  -2   7   7       58.52       46.64     22.29 o 
   0   0   8   101264.98   100936.30   5636.55 o 
   0   1   8     1040.74      993.84     47.55 o 
  -1   2   8     8266.74     8433.05    215.68 o 
   0   2   8    28037.04    28831.57    632.08 o 
  -1   3   8     1346.57     1423.24     42.13 o 
   0   3   8     6177.61     6287.27    168.90 o 
  -2   4   8    51244.38    51341.92   1175.53 o 
  -1   4   8      668.26      662.89     30.09 o 
   0   4   8    15179.79    14080.13    478.38 o 
  -2   5   8      188.20      217.52     17.63 o 
  -1   5   8     3736.18     3554.18     96.03 o 
   0   5   8      597.47      551.74     40.25 o 
  -3   6   8     2940.93     2919.14    104.37 o 
  -2   6   8     9471.03     9620.15    242.43 o 
  -1   6   8      487.88      401.63     34.08 o 
   0   6   8    18805.96    20410.47    671.22 o 
  -3   7   8      377.24      284.15     34.07 o 
   0   1   9      952.33      985.96     53.89 o 
   0   2   9     7778.44     7704.03    205.24 o 
  -1   3   9      686.10      716.52     30.90 o 
   0   3   9        6.80       -1.73     14.45 o 
  -1   4   9      633.44      663.05     32.50 o 
   0   4   9     3325.54     3112.39    130.15 o 
  -2   5   9      422.83      431.65     25.90 o 
  -1   5   9        1.85       -2.98     10.59 o 
   0   5   9      269.10      233.38     34.25 o 
  -2   6   9     1741.47     1891.24     63.59 o 
  -1   6   9      318.24      214.32     33.54 o 
   0   0  10     3152.53     3414.51    283.43 o 
   0   1  10    15184.09    15184.61    395.59 o 
  -1   2  10    52285.64    53359.31   1290.15 o 
   0   2  10     4356.77     4449.37    141.80 o 
  -1   3  10     9488.48     9573.63    182.61 o 
   0   3  10    38240.54    38508.50    929.44 o 
  -2   4  10     1705.88     1729.91     81.71 o 
  -1   4  10     8604.76     8672.85    176.79 o 
   0   4  10     2220.10     2250.84    106.14 o 
  -2   5  10     7446.80     7100.79    154.91 o 
  -1   5  10    23822.95    22754.13    611.51 o 
   0   5  10     4005.58     3919.62    191.30 o 
  -3   6  10    19953.46    19394.44    593.94 o 
  -2   6  10     1212.03     1182.66     53.46 o 
  -1   6  10     4089.48     4072.45    154.50 o 
   0   1  11      943.24      951.07     60.26 o 
   0   2  11      513.09      507.19     44.86 o 
  -1   3  11      522.81      561.51     34.72 o 
   0   3  11       48.79       66.83     26.49 o 
  -1   4  11      617.74      625.34     38.64 o 
   0   4  11      261.62      293.19     38.08 o 
  -2   5  11      548.21      553.70     36.56 o 
  -1   5  11       21.70       19.14     16.37 o 
   0   5  11      157.19      109.32     35.96 o 
  -2   6  11      131.18       98.87     27.54 o 
   0   0  12    65994.58    65227.45   4037.44 o 
   0   1  12     4609.62     4633.48    169.72 o 
  -1   2  12      696.84      680.57     59.52 o 
   0   2  12     4149.67     4296.85    163.92 o 
  -1   3  12     3714.58     3787.44     98.85 o 
   0   3  12      547.84      615.08     52.31 o 
  -2   4  12    35698.36    35408.82    941.75 o 
  -1   4  12     2917.67     2993.31     90.90 o 
   0   4  12     2741.46     2724.85    119.44 o 
  -2   5  12     1961.64     1897.32     71.56 o 
  -1   5  12      347.99      307.27     32.26 o 
   0   5  12     1655.28     1567.43    116.94 o 
   0   1  13     1122.17     1116.25     74.15 o 
   0   2  13     1091.83     1135.67     79.07 o 
  -1   3  13      683.21      655.20     40.76 o 
   0   3  13       51.43       59.96     32.72 o 
  -1   4  13      699.63      708.34     43.49 o 
   0   4  13      572.79      480.22     60.14 o 
  -2   5  13      603.50      564.39     45.53 o 
  -1   5  13       26.16       12.63     19.94 o 
   0   0  14    21599.95    22509.29   2042.98 o 
   0   1  14     5344.73     5700.65    212.34 o 
  -1   2  14       20.97       19.33     31.25 o 
   0   2  14    41236.70    42123.10   1164.10 o 
  -1   3  14     5012.58     4869.36    130.78 o 
   0   3  14        3.91       38.18     32.67 o 
  -2   4  14    14028.75    13691.64    426.24 o 
  -1   4  14     3454.75     3353.63    106.85 o 
   0   4  14    26237.71    24428.38   1046.19 o 
  -2   5  14     2560.94     2498.50     95.34 o 
   0   1  15      740.90      797.77     76.35 o 
   0   2  15     3420.04     3481.66    161.69 o 
  -1   3  15      531.16      519.09     44.20 o 
   0   3  15        0.90       10.65     27.93 o 
  -1   4  15      493.30      477.47     43.00 o 
   0   0  16    11004.38    11752.85    946.43 o 
   0   1  16     9293.40     9692.87    344.92 o 
  -1   2  16      648.45      644.54     74.98 o 
   0   2  16      528.58      516.47     62.91 o 
  -1   3  16     8403.35     8456.54    209.73 o 
   0   3  16      539.66      502.08     61.92 o 
   0   1  17      625.83      675.01     78.87 o 
   0   2  17      359.65      336.46     65.04 o 
   0   0  18     1164.63      980.94    248.81 o 
   0   1  18     3024.26     3112.59    172.32 o 
                                                 
